# Supplementary material for: Electrochemical and Optical Properties of D-A-A-A-D Azomethine Triad and Its NIR-Active Polymer
Source: Molecules. 2024 Sep 20;29(18):4470. doi: 10.3390/molecules29184470 (PMC11434257; doi:10.3390/molecules29184470)
Supplement: Supplementary file 1 [file molecules-29-04470-s001.zip]

Archive with 1 entries (1 files):
- molecules-3193811-supplementary.pdf
